# Supplementary material for: Dataset on recombinant expression of an ancient chitinase gene from different species of Leishmania parasites in bacteria and in Spodoptera frugiperda cells using baculovirus
Source: Data Brief. 2020 Sep 2;32:106259. doi: 10.1016/j.dib.2020.106259 (PMC7490738; doi:10.1016/j.dib.2020.106259)
Supplement: Supplementary file 1 [file mmc1.xml]

<?xml version="1.0" encoding="utf-8" standalone="no"?>
<data>
  <datasets>
    <author>marcia.speranca@ufabc.edu.br;speranca@yahoo.com</author>
    <type>0</type>
    <dataset>
      <value>6</value>
      <reason>Other (please explain)</reason>
      <comments>All data are Available in the submitted article. </comments>
    </dataset>
  </datasets>
</data>
